# Supplementary material for: “It’s Always Been a Second Class Cancer”: An Exploration of the Experiences and Journeys of Bereaved Family Carers of People with Sarcoma
Source: Cancers (Basel). 2021 May 28;13(11):2670. doi: 10.3390/cancers13112670 (PMC8198001; doi:10.3390/cancers13112670)
Supplement: Supplementary file 1 [file cancers-13-02670-s001.zip]

Archive with 1 entries (1 files):
- cancers-1172761-supplementary.pdf
